# Supplementary material for: High-Performance Graphene Nanowalls/Si Self-Powered Photodetectors with HfO2 as an Interfacial Layer
Source: Nanomaterials (Basel). 2023 May 19;13(10):1681. doi: 10.3390/nano13101681 (PMC10222753; doi:10.3390/nano13101681)
Supplement: Supplementary file 1 [file nanomaterials-13-01681-s001.zip]

Archive with 1 entries (1 files):
- nanomaterials-2405140-supplementary.pdf
